# Supplementary material for: Systematic review of the development and effectiveness of digital health information interventions, compared with usual care, in supporting patient preparation for paediatric hospital care, and the impact on their health outcomes
Source: Front Health Serv. 2023 Apr 6;3:1103624. doi: 10.3389/frhs.2023.1103624 (PMC10117991; doi:10.3389/frhs.2023.1103624)
Supplement: Supplementary file 1 [file Datasheet1.zip]

Archive with 6 entries (6 files):
- Supplementary files/Appendix A.DOCX
- Supplementary files/Appendix B.DOCX
- Supplementary files/Appendix C.DOCX
- Supplementary files/Appendix D.DOCX
- Supplementary files/Appendix E.DOCX
- Supplementary files/Appendix F.DOCX
